# Supplementary material for: Transitional Care Programs for Patients with High Nursing Activity Scores Reduce Unplanned Readmissions to Intensive Care Units
Source: Medicina (Kaunas). 2022 Oct 27;58(11):1532. doi: 10.3390/medicina58111532 (PMC9693432; doi:10.3390/medicina58111532)
Supplement: Supplementary file 1 [file medicina-58-01532-s001.zip]

Archive with 1 entries (1 files):
- medicina-1949253-supplementary.pdf
